# Supplementary material for: Novel hepatoviruses in synanthropic bats in the upper Midwestern United States
Source: Arch Virol. 2022 Sep 22;167(12):2749–51. doi: 10.1007/s00705-022-05610-8 (PMC9510175; doi:10.1007/s00705-022-05610-8)
Supplement: Supplementary file 1 — Supplementary file1 (TXT 13 KB) [file 705_2022_5610_MOESM1_ESM.txt]

LOCUS       BSeq#1                  6921 bp    RNA     linear       18-JAN-2022
DEFINITION  Eptesicus fuscus hepatovirus strain 15893.
ACCESSION   BSeq#1
VERSION
KEYWORDS    .
SOURCE      Eptesicus fuscus hepatovirus
  ORGANISM  Eptesicus fuscus hepatovirus
            Unclassified.
REFERENCE   1  (bases 1 to 6921)
  AUTHORS   Hause,B. and Temeeyasen,G.
  TITLE     Novel hepatoviruses in synanthropic bats in the upper Midwest
  JOURNAL   unpublished
REFERENCE   2  (bases 1 to 6921)
  AUTHORS   Hause,B. and Temeeyasen,G.
  TITLE     Direct Submission
  JOURNAL   Submitted (18-JAN-2022) Veterinary and Biomedical Sciences; Animal
            Disease Research and Diagnostic Laboratory, South Dakota State
            University, 1155 North Campus Drive, Brookings, SD 57007, USA
COMMENT     Bankit Comment: ALT EMAIL:hausebm@gmail.com
            Bankit Comment: TOTAL # OF SEQS:1
            
            ##Assembly-Data-START##
            Assembly Method       :: CLC Genomics v. 21
            Sequencing Technology :: Illumina
            ##Assembly-Data-END##
FEATURES             Location/Qualifiers
     source          1..6921
                     /organism="Eptesicus fuscus hepatovirus"
                     /mol_type="genomic RNA"
                     /strain="15893"
                     /host="Eptesicus fuscus"
                     /country="USA:South Dakota"
                     /collection_date="29-Jul-2021"
     gene            393..6854
                     /gene="polyprotein"
     CDS             393..6854
                     /gene="polyprotein"
                     /codon_start=1
                     /product="polyprotein"
                     /translation="MIFMMSSNKKDGLFQTIGSGLDKVLSLADIEEEQTMQTPDRVVV
                     GGASYFTSVDQSSVHSSVSGKHQEEKLLTSVDLPGTKRTQGEKFFLIHTAEWNTTDAL
                     FHEVAKLDVVKLLYDQQFAVDGLLRYHTYARFGVEVQIQINPTTFQQGGLICAMVPAD
                     QGYGSIACLTVYPHGLLNCNINNVVRIRVPFVYTRGAYNLRDPLYTIWELTIRVWNRL
                     YIGTGTTPFTTVNVLARLVDLELHGLTPIFTQMMRNEFRISTTENVVNLANFEDSRAK
                     ISLALDQEDWRKDASEAGGLEIKSFTTWTSIPTLATQFAFNDSATVGTQIKVIPVDPY
                     YYQMTNSSPDQKCVTSLASVAQMYCFWRGDLVFDFQAFPTKYHSGRLLFCFVPGNENM
                     DVSKITLKQATTGPCAVMDITGVNSTLRFRVPWISDTPYRVNRYTKSSHVKGEYTAIG
                     KIIVFVYNRLSNPNNVAGHVYFNVYTSAVNLELFGPVYSVMSNTSSQAGEDEEGFSST
                     SETQQNQPDPCGGITTPKQLKGRANQGKLDLAAGKVPTGAITILEDPILAKKIPETFP
                     EKKPGVSRHTSDHMDIYKYMGRAHFLGTFTFTTNNKEYTFPISLSSSANPPGGLPSTL
                     RWFFNMFHLYRGPLDLTIIVAGATDVDGLVWFTPVGMAADPSFQEASSNLSVDYKTSL
                     GAVRFNTRRTGNIQMRLPWYSYLYAISGVLDGDGDKSDSTFGTLSIQITNYTRADEYL
                     SFSLYLALTEQSQCLFPRAPLNNNAIMDTPNSHNIMARIAAGDLESCVDEFEVWTEMG
                     AVDPVNFSIMSRLDTSTNKILKGFFYNDMVYRLSIANWFENLVPIQSGNFVAEKPNEW
                     RVEILKPVIVPLLETMVAIPDWEKTKFPCKLTDKKKFIDSIVKTEVFKTILNHHDPED
                     VLEMFEILKPGDVTMLDRAIDKTGVTKVTSSAEKLVEECRTFLQTIKDSIKRFAMGFH
                     RNKGIAWLKACLEISKIAVNIYICHRSNWDPMVVWPITLVLGLENIIKATDLFSAVSA
                     HLAARLTDDDDEEEKIKTESGNWLRDICSGITIFKTVKDVFLWLIDKLKNFYDRKFGE
                     ASKKIQLIKEHQDEIENTLEEADMYCVSLVQDVTKEEQYNKGISLITSLRTVSSLAES
                     DPSLRKFSQPLRDAIQRVHNKIKSLGAINQNVVTRPEPVVCYLYGRRGGGKSLTSMAI
                     ATKICKQYGVDPKKNIYTKPVSSDYWDGYSNQLVCVIDDIGQCTDDEDWADFCQLVSG
                     CPLRLNMASLEEKGKHFSSPFIICTSNQDDPAPKTVYVKEAIQRRLHYKVKVEPEAYY
                     SVNSMLNVSLAKKDGVIKDMRCVNMTSDGSKIDINTLVDNLVATVQVRQQNMDDFMDL
                     WTESWSDVKDAIGDEFRRLMRFDCMKQSTKQRLREFFRKVNSNKLLIFGTALGFLGLA
                     TGLFYGFKAIKKIYKEEHENKEEDSLTSGVYHGVTRPKNVVKLDSLTPESQSIVEISA
                     VVHKNLVRFGIGEKGGCVNWLMNGLGIKDEWLLLPSHAYIFEPDLQNKEFYFQRNNTY
                     YSVNSGSVQILTLDTGFQDVVLMKVPQMPKFKDIIHHFIKKKDLDQASNRLATLVTMN
                     SGVYQMVSEGQLQLEEHSTYSHKTDTGEIKELTISQAWRGKGMSSPGMCGGALVSSNS
                     KLQNPIIGIHVAGGKGHMISKVVYQEMLEQINAKVDTNQRISKVEFTQSCVNVGSKTL
                     FEKSPIHDFVEPEMINYPAALPFGRNNEIDPIQVMLSKYDIPIAEEPDAYFMSYDYYI
                     EKIQGLPYVIEEQISLKQAIEGVEGMDALNMKTSAGLPYTLYNMSKEELIWKDDDGSF
                     IGINPYLKNRIDLNMLCMDAGNQMDVIYMTCPKDELRPLEKVLSSKTRAIEACPLDFT
                     IICRMMWAPAISYFQLNPGFHTGVAVGMDPDSDWDSLFKAMMKFGDFGLDLDFSSFDA
                     SLSPFMISYGCDVLSSISGLSEGQSRALSNAISFSRHQILNMIYTVSGSMPSGTPCTS
                     LLNSIINNINLIYVFSLVLNKPPNLVFDYLKMICYGDDVLIVFNRKIPKEKLELICPK
                     VVKQFSKLHMTVTSSSKGIPEIKKISELTFLKREFNLDFPRVKPAISDKTIWSLVSWQ
                     ISAELRQISKSIHTSLYATLK"
BASE COUNT     2168 a   1132 c   1461 g   2160 t
ORIGIN      
        1 cgtaatgcca atggtccaac ccatgtgccc gtgggggtta acttatagat tagccacaag
       61 ctgtaggccc taaaagtcac gtacgtgtaa gttaggatga agatctttag ctgtaactga
      121 aagtggtaag atagtttgat cttttagaga gggtaggcta cgggtgaaac cctctaggtt
      181 aatactcata ttgagagata cctccaatag gtgaaggttt ctggtagggg tgagtttaac
      241 gacgcaaccc ctcaacagat gtgggcccac ctcattggct aaatgcattc tatcccaaca
      301 ccgtaggggc tattgattgg attcctagcc caagcgtccc tcccgaaagg ttgtaggggt
      361 actcaggggt atttaggttt ccacatttca aaatgatatt catgatgagt tccaataaga
      421 aagacggtct gttccaaact attggaagcg gattggacaa agttctttca ttagcagata
      481 tagaagaaga acaaaccatg cagactccag atcgcgtggt agttggtgga gctagttact
      541 tcacatcagt ggaccaatct agtgttcatt catctgtatc aggaaaacat caggaagaaa
      601 aattattaac atctgtggac ttgcctggta ctaagaggac tcaaggggaa aaattctttt
      661 tgatacatac tgcagagtgg aatacaacag atgccttgtt tcatgaagtt gcaaaattgg
      721 atgttgtaaa attgttatat gatcaacaat ttgcagtaga tggtcttctt agatatcata
      781 cctatgctag atttggtgtt gaggttcaaa ttcaaattaa tcccactact ttccaacagg
      841 gtggcttgat ttgtgctatg gttcctgcag atcaaggata tggatccatc gcttgtttga
      901 ctgtctatcc tcatggactg ttaaattgta acatcaataa tgttgtgaga attcgggttc
      961 cttttgttta taccagagga gcttacaatt taagggatcc attgtacaca atttgggagc
     1021 taacaattag agtttggaat aggctatata ttggaacagg tacaactcct tttacaactg
     1081 tgaatgttct tgctagactt gttgatcttg aattacatgg tttgactcct atattcacac
     1141 aaatgatgag gaatgaattc agaatttcaa caactgaaaa tgttgttaat ttggcaaatt
     1201 ttgaagattc aagagcaaaa atttctctcg ctttagatca ggaagattgg agaaaggatg
     1261 ccagtgaagc tggtggatta gaaatcaaaa gtttcacgac ttggacttca attcccactc
     1321 ttgctactca atttgcattt aatgatagtg caactgttgg aactcaaatt aaagttatac
     1381 ctgttgatcc ttactattac caaatgacta actcaagtcc tgatcaaaaa tgtgttactt
     1441 ctcttgcttc tgtagcacaa atgtattgtt tttggagagg agatctggtt tttgactttc
     1501 aagcttttcc cacaaaatac cattcaggga ggcttctatt ttgttttgtt cctgggaatg
     1561 aaaatatgga tgtatctaag attactttaa aacaagccac aacaggacct tgtgccgtga
     1621 tggatatcac tggtgtaaat tcaactctga ggtttcgtgt tccttggatt tctgatactc
     1681 catacagagt gaatcggtac acgaagtctt ctcatgttaa aggagaatat acagcaattg
     1741 gcaaaataat tgtctttgtc tacaataggc tgagcaatcc aaacaatgtg gcaggacatg
     1801 tctactttaa tgtttacact tcagccgtga atctagaatt gttcggacca gtctatagtg
     1861 tcatgtctaa tacatcatca caggcaggag aggatgagga aggtttttcc tccacttcag
     1921 aaacacagca aaatcagcct gatccatgtg gtggtattac cactccaaaa cagttgaagg
     1981 ggagagcaaa tcaagggaaa ttagatttgg ccgctgggaa agttccaacc ggagccatca
     2041 caatccttga agatcccatt cttgcaaaga aaataccaga gacttttcca gaaaagaaac
     2101 ctggagtgtc aaggcatacc tcagatcata tggacattta taaatacatg ggaagagctc
     2161 attttcttgg gacatttact tttactacaa acaataagga gtatacattt ccaattagtt
     2221 tgagttcatc tgcgaatcct cctggtggtc ttccatccac tctgagatgg ttctttaata
     2281 tgtttcatct gtacagagga ccactggatt tgacaatcat tgttgctggt gccactgacg
     2341 ttgatggatt ggtgtggttc accccagttg gaatggctgc tgatccatct tttcaggagg
     2401 cttcctcaaa cttgagtgtg gattacaaaa cgagtttagg agctgtcagg tttaatacta
     2461 gaagaacagg taacattcaa atgagattgc catggtattc ttacctgtat gccatttctg
     2521 gagttcttga tggtgatggt gataaatcag attcaacttt tggcacctta tcaattcaga
     2581 taacaaatta cactagggca gatgagtatt tgtctttctc tttgtacttg gctttgactg
     2641 aacaatcaca atgtttattt cctagagcac cattgaacaa caatgcaatc atggacactc
     2701 ccaattcaca caacataatg gcacggatcg cagctggtga tcttgaaagt tgtgtcgatg
     2761 agtttgaagt gtggactgaa atgggagctg tggacccagt caattttagt atcatgtcta
     2821 gattagatac tagcaccaac aaaattctga aaggattttt ctacaatgat atggtttatc
     2881 gtctttcaat tgccaattgg tttgagaatt tggtacctat acagagtgga aattttgtag
     2941 cagaaaaacc aaatgaatgg agagtcgaaa ttttaaaacc agtgattgtt ccactgttgg
     3001 aaacaatggt ggccattcct gattgggaga aaactaaatt tccatgtaaa ctgacagata
     3061 aaaagaaatt tattgattct attgttaaga ctgaggtttt caaaacgata ttaaatcatc
     3121 atgatccaga ggatgtgctg gaaatgtttg aaattttgaa acctggggat gtaacaatgt
     3181 tagatagagc aattgacaaa acaggagtca ctaaagtgac ctcaagtgct gaaaaattgg
     3241 ttgaggaatg tagaactttc ttgcagacta taaaagactc aatcaagaga tttgccatgg
     3301 gtttccatcg caacaagggt attgcttggc tgaaggcatg ccttgaaatt agcaaaattg
     3361 cggtgaatat ttatatatgt cacagatcta attgggatcc aatggtggtc tggccaataa
     3421 ccttggtttt aggattggaa aatataatta aagctactga tttgttttct gctgtttctg
     3481 ctcatcttgc tgcaagactt actgatgatg atgatgaaga ggagaaaatc aaaactgagt
     3541 ctggaaattg gctgcgagac atctgcagtg gaataactat ttttaaaaca gttaaagatg
     3601 tgttcctgtg gttgattgat aagctcaaaa acttttatga tagaaaattt ggtgaagctt
     3661 caaagaaaat acaactcata aaagaacatc aggatgaaat agagaacacg cttgaagaag
     3721 cagacatgta ttgtgtttcc cttgtacaag atgtgactaa ggaggaacag tataataaag
     3781 gaatttcttt aattacttca ttaagaactg tctcatctct tgctgagtct gatccttctt
     3841 taagaaaatt ttcccaacct ttgcgagatg ctatccagag agtgcacaac aagataaaat
     3901 ctcttggtgc tataaatcaa aatgtagtta ctagaccaga acccgttgtg tgttatttgt
     3961 atggtagaag agggggagga aaatcattga cttcaatggc aatagcaaca aaaatatgta
     4021 aacaatatgg agttgatccc aagaagaata tctatacaaa acctgtgtcc tctgattatt
     4081 gggatggata ttcaaatcaa ttagtatgtg taattgatga cattggtcaa tgtaccgatg
     4141 atgaagattg ggcagatttt tgtcaattag tttcagggtg tcccctcaga ttaaatatgg
     4201 cttcattgga agagaaaggg aaacattttt cttcaccctt cataatttgc acttcaaacc
     4261 aggatgatcc cgcacctaaa acagtttatg ttaaagaggc aatccagaga agacttcatt
     4321 acaaggtgaa agtagaaccg gaagcttatt actctgtaaa cagcatgctt aatgtgagtc
     4381 ttgccaagaa agatggagtc atcaaagata tgaggtgcgt taatatgact tcagatggat
     4441 caaaaattga cataaatacc ttagtagaca atttggtcgc aactgtccaa gtcagacaac
     4501 agaatatgga tgattttatg gatttgtgga ctgagagctg gtcagatgtg aaagatgcaa
     4561 ttggggatga gtttaggaga ttgatgcgat ttgattgcat gaaacaatca actaaacaga
     4621 gattgaggga attcttcagg aaagttaatt ctaataaact tctgattttt ggaactgctt
     4681 tgggttttct aggattggct accggcttat tttatggatt caaggcaata aagaaaattt
     4741 ataaagaaga acatgagaat aaagaagaag attctttgac ttcaggagtg tatcatggag
     4801 tgacgagacc caagaatgta gttaaattgg actctttgac acctgaatcc caatcaattg
     4861 tggagatttc tgctgttgtt cacaaaaatt tagtgagatt tggaattggt gaaaaaggag
     4921 gatgtgtgaa ttggctcatg aatggtcttg gaataaaaga tgaatggcta ttgcttcctt
     4981 ctcatgctta tatttttgaa cctgatttgc aaaataaaga gttttacttc cagagaaaca
     5041 acacttatta ttcagtgaat tctggctcag ttcaaatttt gaccttggat actggtttcc
     5101 aagatgttgt cttgatgaaa gttcctcaga tgccaaaatt taaggatatt attcatcatt
     5161 ttattaaaaa gaaagatttg gatcaagcct caaatagatt ggccactctg gttaccatga
     5221 attcaggagt ttatcaaatg gtttctgaag gtcaattgca attggaagaa cattcgacat
     5281 attcccataa aactgatact ggagagatta aggaattaac catatcccaa gcctggagag
     5341 gaaagggaat gtcatctcct ggaatgtgtg ggggtgcttt ggtttcctca aattcaaaat
     5401 tacagaatcc aataatagga attcatgttg ctggtggcaa aggacatatg atttcaaaag
     5461 tggtttatca ggaaatgttg gaacaaataa atgctaaagt ggacactaat caaaggattt
     5521 ctaaagtgga gtttacacaa agttgtgtaa atgtagggtc gaaaacgctt tttgagaaaa
     5581 gccctataca tgattttgtg gaacctgaga tgataaatta tccagcagct ctcccttttg
     5641 gaagaaacaa tgaaatagat ccaattcaag ttatgttatc aaaatatgac atacccattg
     5701 ctgaagaacc tgatgcctac ttcatgtctt atgattatta tattgagaaa atacaaggac
     5761 ttccatatgt gattgaggag caaatttctc tgaagcaagc aattgaaggt gtcgaaggca
     5821 tggatgctct gaatatgaag acttctgctg gtctgcctta cactctgtac aacatgtcaa
     5881 aagaagaact gatttggaaa gatgatgatg ggagttttat aggcattaat ccttatctta
     5941 agaacagaat tgatttgaac atgttatgta tggatgctgg aaatcaaatg gatgtaattt
     6001 acatgacatg tcctaaagat gaactcagac ctctggaaaa agtcttgtca tctaagacaa
     6061 gggctattga agcttgtcct cttgacttta ctatcatctg tagaatgatg tgggctcctg
     6121 caatttctta ttttcaatta aatcctggtt tccatactgg agtggcggtg ggaatggatc
     6181 cagactctga ctgggattcg ctcttcaaag ccatgatgaa atttggagat tttggacttg
     6241 atttagattt ctcttcattt gatgcaagtt tgagtccttt tatgatttct tatggttgtg
     6301 atgttttgtc atcaatttct ggactttctg aaggacaaag tagggccttg tctaatgcaa
     6361 ttagtttttc tagacatcag attttgaaca tgatttacac agtgtcgggt tctatgccat
     6421 ctggaacccc ttgtaccagc cttttgaatt ctattattaa caacattaat ttgatttatg
     6481 tgttttctct tgtgttgaac aaacctccaa atttggtttt tgattatctc aagatgattt
     6541 gttatggaga tgatgtgttg attgttttta atcggaagat accaaaagag aaattggagt
     6601 tgatttgtcc aaaagttgtc aaacagtttt caaaacttca catgacggtg acaagtagtt
     6661 ctaagggaat tcccgagata aagaagatct ctgaattaac atttctgaaa agagaattca
     6721 atttagactt tccaagagta aaaccagcaa tcagtgataa aacaatctgg tctttggtgt
     6781 catggcagat atctgcagag ctccggcaga tatccaaatc catacatacc tctctctatg
     6841 ctaccttaaa ataattattt ttctcgctgg ccttttgttg ttgtttgctt gaatgttgat
     6901 tagattgaac ttttatgttt t
//
